# Supplementary material for: Efficacy evaluation of chimeric antigen receptor-modified human peritoneal macrophages in the treatment of gastric cancer
Source: Br J Cancer. 2023 Jun 29;129(3):551–62. doi: 10.1038/s41416-023-02319-6 (PMC10403530; doi:10.1038/s41416-023-02319-6)
Supplement: Supplementary file 2 — Supplementary Table 1. mAbs information [file 41416_2023_2319_MOESM2_ESM.xlsx]

## Sheet: Supplement 1
Supplementary Table 1：mAbs information
Molecule	Cat. No.	Company
Tyrosine Protein Kinase SYK Rabbit pAb	821293	Zenbio
Phospho-Syk (Tyr323) Rabbit pAb	382925	Zenbio
Lyn (1C8) Mouse mAb	201319-1C8	Zenbio
Phospho-Lyn (Tyr396) Rabbit pAb	381560	Zenbio
AKT Rabbit mAb	R23411	Zenbio
Phospho-AKT (Ser473) Rabbit mAb	R22961	Zenbio
PARP1	5625	Cell Signaling Technology
Bax	BS2833	Bioworld
Bcl2	BS2538	Bioworld
Caspase-3	BS1518	Bioworld
CD68 Rabbit pAb	381310	Zenbio
HER2-Prot-PE	HE2-HP2E3	ACRO
MHC-II FITC	11-5321-82	eBioscience
CD206 PE	141705	Biolegend
