# Supplementary material for: Efficacy evaluation of chimeric antigen receptor-modified human peritoneal macrophages in the treatment of gastric cancer
Source: Br J Cancer. 2023 Jun 29;129(3):551–62. doi: 10.1038/s41416-023-02319-6 (PMC10403530; doi:10.1038/s41416-023-02319-6)
Supplement: Supplementary file 3 — Supplementary Table 2. Primers [file 41416_2023_2319_MOESM3_ESM.xlsx]

## Sheet: Supplement 2
Supplementary Table 2: Primers
Gene Description		Sequence (5' -> 3')
TGF-b	Forward Primer	GGCCAGATCCTGTCCAAGC
	Reverse Primer	GTGGGTTTCCACCATTAGCAC
CD86	Forward Primer	CTGCTCATCTATACACGGTTACC
	Reverse Primer	GGAAACGTCGTACAGTTCTGTG
TNF-a	Forward Primer	CCTCTCTCTAATCAGCCCTCTG
	Reverse Primer	GAGGACCTGGGAGTAGATGAG
IL6	Forward Primer	ACTCACCTCTTCAGAACGAATTG
	Reverse Primer	CCATCTTTGGAAGGTTCAGGTTG
IL12b	Forward Primer	GCGGAGCTGCTACACTCTC
	Reverse Primer	CCATGACCTCAATGGGCAGAC
CD163	Forward Primer	TTTGTCAACTTGAGTCCCTTCAC
	Reverse Primer	TCCCGCTACACTTGTTTTCAC
SIRP-a	Forward Primer	ACATGGTCCACCTCAACCG
	Reverse Primer	ACGCTGGCGTACTCTGAGA
NOS2	Forward Primer	TTCAGTATCACAACCTCAGCAAG
	Reverse Primer	TGGACCTGCAAGTTAAAATCCC
IL1b	Forward Primer	ATGATGGCTTATTACAGTGGCAA
	Reverse Primer	GTCGGAGATTCGTAGCTGGA
IL10	Forward Primer	GACTTTAAGGGTTACCTGGGTTG
	Reverse Primer	TCACATGCGCCTTGATGTCTG
CD206	Forward Primer	TCCGGGTGCTGTTCTCCTA
	Reverse Primer	CCAGTCTGTTTTTGATGGCACT
Arg-1	Forward Primer	TGGACAGACTAGGAATTGGCA
	Reverse Primer	CCAGTCCGTCAACATCAAAACT
